# Supplementary material for: A new species of Clavicornaltica (Coleoptera: Chrysomelidae), discovered and described on a field course to Kuala Belalong, Brunei
Source: Biodivers Data J. 2019 Jan 31;(7):e32555. doi: 10.3897/BDJ.7.e32555 (PMC6367309; doi:10.3897/BDJ.7.e32555)
Supplement: XML Treatment for Clavicornaltica belalongensis [file BDJ.7.e32555-treatment1.xml]

<!DOCTYPE tp:taxon-treatment
  PUBLIC "-//TaxonX//DTD Taxonomic Treatment Publishing DTD v0 20100105//EN" "tax-treatment-NSO.dtd">
<tp:taxon-treatment xmlns:tp="http://www.plazi.org/taxpub"><tp:treatment-meta><mixed-citation publication-type="journal"><person-group><name><surname>Schilthuizen</surname><given-names>Menno</given-names></name><name><surname>Berenyi</surname><given-names>Alfie E. A.</given-names></name><name><surname>Limin</surname><given-names>Army</given-names></name><name><surname>Brahim</surname><given-names>Aqilah</given-names></name><name><surname>Cicuzza</surname><given-names>Daniele</given-names></name><name><surname>Eales</surname><given-names>Anthony J.</given-names></name><name><surname>Escoubas</surname><given-names>Pierre</given-names></name><name><surname>Grafe</surname><given-names>Ulmar</given-names></name><name><surname>de Groot</surname><given-names>Michiel D.</given-names></name><name><surname>Hayden</surname><given-names>William C.</given-names></name><name><surname>Paterno</surname><given-names>Marta</given-names></name><name><surname>Jambul</surname><given-names>Rafi'ah</given-names></name><name><surname>Slik</surname><given-names>J. W. Ferry</given-names></name><name><surname>Ting Teck Wah</surname><given-names>Dennis</given-names></name><name><surname>Tucker</surname><given-names>Angela</given-names></name><name><surname>Njunjić</surname><given-names>Iva</given-names></name></person-group><article-title>A new species of <italic><tp:taxon-name><tp:taxon-name-part taxon-name-part-type="genus" reg="Clavicornaltica">Clavicornaltica</tp:taxon-name-part></tp:taxon-name></italic> (<tp:taxon-name><tp:taxon-name-part taxon-name-part-type="order">Coleoptera</tp:taxon-name-part></tp:taxon-name>: <tp:taxon-name><tp:taxon-name-part taxon-name-part-type="family">Chrysomelidae</tp:taxon-name-part></tp:taxon-name>), discovered and described on a field course to Kuala Belalong, Brunei</article-title><source>Biodivers Data J</source><day>31</day><month>1</month><year>2019</year><volume>2019</volume><issue>7</issue><pub-id pub-id-type="doi">10.3897/BDJ.7.e32555</pub-id></mixed-citation></tp:treatment-meta><tp:nomenclature><tp:taxon-name><tp:taxon-name-part taxon-name-part-type="genus">Clavicornaltica</tp:taxon-name-part> <tp:taxon-name-part taxon-name-part-type="species">belalongensis</tp:taxon-name-part><object-id xmlns:xlink="http://www.w3.org/1999/xlink" content-type="zoobank" xlink:type="simple" object-id-type="ZooBank">urn:lsid:zoobank.org:act:4CB0D18A-009F-4C91-801A-69435B8F7542</object-id></tp:taxon-name><tp:taxon-authority>Schilthuizen et al., 2019</tp:taxon-authority><tp:taxon-status xmlns:xlink="http://www.w3.org/1999/xlink" xlink:type="simple">sp. n.</tp:taxon-status></tp:nomenclature><tp:treatment-sec sec-type="materials"><title>Materials</title><list list-type="alpha-lower" list-content="occurrences"><list-item><p><bold>Type status:</bold> <named-content xmlns:xlink="http://www.w3.org/1999/xlink" content-type="dwc:typeStatus" xlink:type="simple">Holotype</named-content>. <bold>Occurrence:</bold> recordedBy: <named-content xmlns:xlink="http://www.w3.org/1999/xlink" content-type="dwc:recordedBy" xlink:type="simple">Taxon Expeditions field course participants</named-content>; individualCount: <named-content xmlns:xlink="http://www.w3.org/1999/xlink" content-type="dwc:individualCount" xlink:type="simple">1</named-content>; sex: <named-content xmlns:xlink="http://www.w3.org/1999/xlink" content-type="dwc:sex" xlink:type="simple">female</named-content>; lifeStage: <named-content xmlns:xlink="http://www.w3.org/1999/xlink" content-type="dwc:lifeStage" xlink:type="simple">adult</named-content>; preparations: <named-content xmlns:xlink="http://www.w3.org/1999/xlink" content-type="dwc:preparations" xlink:type="simple">card-mounted</named-content>; disposition: <named-content xmlns:xlink="http://www.w3.org/1999/xlink" content-type="dwc:disposition" xlink:type="simple">in collection</named-content>; <bold>Taxon:</bold> scientificName: <named-content xmlns:xlink="http://www.w3.org/1999/xlink" content-type="dwc:scientificName" xlink:type="simple"><tp:taxon-name><tp:taxon-name-part taxon-name-part-type="genus" reg="Clavicornaltica">Clavicornaltica</tp:taxon-name-part> <tp:taxon-name-part taxon-name-part-type="species" reg="belalongensis">belalongensis</tp:taxon-name-part></tp:taxon-name></named-content>; kingdom: <named-content xmlns:xlink="http://www.w3.org/1999/xlink" content-type="dwc:kingdom" xlink:type="simple"><tp:taxon-name><tp:taxon-name-part taxon-name-part-type="kingdom">Animalia</tp:taxon-name-part></tp:taxon-name></named-content>; phylum: <named-content xmlns:xlink="http://www.w3.org/1999/xlink" content-type="dwc:phylum" xlink:type="simple"><tp:taxon-name><tp:taxon-name-part taxon-name-part-type="phylum">Arthropoda</tp:taxon-name-part></tp:taxon-name></named-content>; class: <named-content xmlns:xlink="http://www.w3.org/1999/xlink" content-type="dwc:class" xlink:type="simple"><tp:taxon-name><tp:taxon-name-part taxon-name-part-type="class">Hexapoda</tp:taxon-name-part></tp:taxon-name></named-content>; order: <named-content xmlns:xlink="http://www.w3.org/1999/xlink" content-type="dwc:order" xlink:type="simple"><tp:taxon-name><tp:taxon-name-part taxon-name-part-type="order">Coleoptera</tp:taxon-name-part></tp:taxon-name></named-content>; family: <named-content xmlns:xlink="http://www.w3.org/1999/xlink" content-type="dwc:family" xlink:type="simple"><tp:taxon-name><tp:taxon-name-part taxon-name-part-type="family">Chrysomelidae</tp:taxon-name-part></tp:taxon-name></named-content>; taxonRank: <named-content xmlns:xlink="http://www.w3.org/1999/xlink" content-type="dwc:taxonRank" xlink:type="simple">species</named-content>; scientificNameAuthorship: <named-content xmlns:xlink="http://www.w3.org/1999/xlink" content-type="dwc:scientificNameAuthorship" xlink:type="simple">Schilthuizen et al., 2019</named-content>; nomenclaturalCode: <named-content xmlns:xlink="http://www.w3.org/1999/xlink" content-type="dwc:nomenclaturalCode" xlink:type="simple">ICZN</named-content>; <bold>Location:</bold> locationID: <named-content xmlns:xlink="http://www.w3.org/1999/xlink" content-type="dwc:locationID" xlink:type="simple">TxExBr0004w</named-content>; continent: <named-content xmlns:xlink="http://www.w3.org/1999/xlink" content-type="dwc:continent" xlink:type="simple">Asia</named-content>; island: <named-content xmlns:xlink="http://www.w3.org/1999/xlink" content-type="dwc:island" xlink:type="simple">Borneo</named-content>; country: <named-content xmlns:xlink="http://www.w3.org/1999/xlink" content-type="dwc:country" xlink:type="simple">Brunei Darussalam</named-content>; stateProvince: <named-content xmlns:xlink="http://www.w3.org/1999/xlink" content-type="dwc:stateProvince" xlink:type="simple">Temburong</named-content>; locality: <named-content xmlns:xlink="http://www.w3.org/1999/xlink" content-type="dwc:locality" xlink:type="simple">Kuala Belalong Field Studies Centre</named-content>; verbatimLocality: <named-content xmlns:xlink="http://www.w3.org/1999/xlink" content-type="dwc:verbatimLocality" xlink:type="simple">Ulu Temburong, near Kuala Belalong Field Studies Centre, along Ashton Trail</named-content>; verbatimElevation: <named-content xmlns:xlink="http://www.w3.org/1999/xlink" content-type="dwc:verbatimElevation" xlink:type="simple">120</named-content>; decimalLatitude: <named-content xmlns:xlink="http://www.w3.org/1999/xlink" content-type="dwc:decimalLatitude" xlink:type="simple">4.5472</named-content>; decimalLongitude: <named-content xmlns:xlink="http://www.w3.org/1999/xlink" content-type="dwc:decimalLongitude" xlink:type="simple">115.1571</named-content>; <bold>Identification:</bold> identificationID: <named-content xmlns:xlink="http://www.w3.org/1999/xlink" content-type="dwc:identificationID" xlink:type="simple">UBDM.3.01171</named-content>; <bold>Event:</bold> samplingProtocol: <named-content xmlns:xlink="http://www.w3.org/1999/xlink" content-type="dwc:samplingProtocol" xlink:type="simple">Winkler sampling</named-content>; samplingEffort: <named-content xmlns:xlink="http://www.w3.org/1999/xlink" content-type="dwc:samplingEffort" xlink:type="simple">150 l of forest leaf litter</named-content>; eventDate: <named-content xmlns:xlink="http://www.w3.org/1999/xlink" content-type="dwc:eventDate" xlink:type="simple">2018-09-27</named-content>; habitat: <named-content xmlns:xlink="http://www.w3.org/1999/xlink" content-type="dwc:habitat" xlink:type="simple">Lowland dipterocarp forest</named-content>; <bold>Record Level:</bold> type: <named-content xmlns:xlink="http://www.w3.org/1999/xlink" content-type="dwc:type" xlink:type="simple">PhysicalObject</named-content>; bibliographicCitation: <named-content xmlns:xlink="http://www.w3.org/1999/xlink" content-type="dwc:bibliographicCitation" xlink:type="simple"><tp:taxon-name><tp:taxon-name-part taxon-name-part-type="genus" reg="Clavicornaltica">Clavicornaltica</tp:taxon-name-part> <tp:taxon-name-part taxon-name-part-type="species" reg="belalongensis">belalongensis</tp:taxon-name-part></tp:taxon-name> (UBDM.3.01171)</named-content>; institutionID: <named-content xmlns:xlink="http://www.w3.org/1999/xlink" content-type="dwc:institutionID" xlink:type="simple">UBD</named-content>; institutionCode: <named-content xmlns:xlink="http://www.w3.org/1999/xlink" content-type="dwc:institutionCode" xlink:type="simple">IBER-UBD</named-content>; collectionCode: <named-content xmlns:xlink="http://www.w3.org/1999/xlink" content-type="dwc:collectionCode" xlink:type="simple">Zoology</named-content>; basisOfRecord: <named-content xmlns:xlink="http://www.w3.org/1999/xlink" content-type="dwc:basisOfRecord" xlink:type="simple">PreservedSpecimen</named-content></p></list-item><list-item><p><bold>Type status:</bold> <named-content xmlns:xlink="http://www.w3.org/1999/xlink" content-type="dwc:typeStatus" xlink:type="simple">Paratype</named-content>. <bold>Occurrence:</bold> recordedBy: <named-content xmlns:xlink="http://www.w3.org/1999/xlink" content-type="dwc:recordedBy" xlink:type="simple">Taxon Expeditions field course participants</named-content>; individualID: <named-content xmlns:xlink="http://www.w3.org/1999/xlink" content-type="dwc:individualID" xlink:type="simple">TxExBr0004w-2</named-content>; individualCount: <named-content xmlns:xlink="http://www.w3.org/1999/xlink" content-type="dwc:individualCount" xlink:type="simple">1</named-content>; sex: <named-content xmlns:xlink="http://www.w3.org/1999/xlink" content-type="dwc:sex" xlink:type="simple">female</named-content>; lifeStage: <named-content xmlns:xlink="http://www.w3.org/1999/xlink" content-type="dwc:lifeStage" xlink:type="simple">adult</named-content>; preparations: <named-content xmlns:xlink="http://www.w3.org/1999/xlink" content-type="dwc:preparations" xlink:type="simple">card-mounted</named-content>; disposition: <named-content xmlns:xlink="http://www.w3.org/1999/xlink" content-type="dwc:disposition" xlink:type="simple">in collection</named-content>; <bold>Taxon:</bold> scientificName: <named-content xmlns:xlink="http://www.w3.org/1999/xlink" content-type="dwc:scientificName" xlink:type="simple"><tp:taxon-name><tp:taxon-name-part taxon-name-part-type="genus" reg="Clavicornaltica">Clavicornaltica</tp:taxon-name-part> <tp:taxon-name-part taxon-name-part-type="species" reg="belalongensis">belalongensis</tp:taxon-name-part></tp:taxon-name></named-content>; kingdom: <named-content xmlns:xlink="http://www.w3.org/1999/xlink" content-type="dwc:kingdom" xlink:type="simple"><tp:taxon-name><tp:taxon-name-part taxon-name-part-type="kingdom">Animalia</tp:taxon-name-part></tp:taxon-name></named-content>; phylum: <named-content xmlns:xlink="http://www.w3.org/1999/xlink" content-type="dwc:phylum" xlink:type="simple"><tp:taxon-name><tp:taxon-name-part taxon-name-part-type="phylum">Arthropoda</tp:taxon-name-part></tp:taxon-name></named-content>; class: <named-content xmlns:xlink="http://www.w3.org/1999/xlink" content-type="dwc:class" xlink:type="simple"><tp:taxon-name><tp:taxon-name-part taxon-name-part-type="class">Hexapoda</tp:taxon-name-part></tp:taxon-name></named-content>; order: <named-content xmlns:xlink="http://www.w3.org/1999/xlink" content-type="dwc:order" xlink:type="simple"><tp:taxon-name><tp:taxon-name-part taxon-name-part-type="order">Coleoptera</tp:taxon-name-part></tp:taxon-name></named-content>; family: <named-content xmlns:xlink="http://www.w3.org/1999/xlink" content-type="dwc:family" xlink:type="simple"><tp:taxon-name><tp:taxon-name-part taxon-name-part-type="family">Chrysomelidae</tp:taxon-name-part></tp:taxon-name></named-content>; genus: <named-content xmlns:xlink="http://www.w3.org/1999/xlink" content-type="dwc:genus" xlink:type="simple"><tp:taxon-name><tp:taxon-name-part taxon-name-part-type="genus">Clavicornaltica</tp:taxon-name-part></tp:taxon-name></named-content>; specificEpithet: <named-content xmlns:xlink="http://www.w3.org/1999/xlink" content-type="dwc:specificEpithet" xlink:type="simple"><tp:taxon-name><tp:taxon-name-part taxon-name-part-type="genus" reg="Clavicornaltica"/><tp:taxon-name-part taxon-name-part-type="species" reg="belalongensis">belalongensis</tp:taxon-name-part></tp:taxon-name></named-content>; taxonRank: <named-content xmlns:xlink="http://www.w3.org/1999/xlink" content-type="dwc:taxonRank" xlink:type="simple">species</named-content>; scientificNameAuthorship: <named-content xmlns:xlink="http://www.w3.org/1999/xlink" content-type="dwc:scientificNameAuthorship" xlink:type="simple">Schilthuizen et al., 2019</named-content>; nomenclaturalCode: <named-content xmlns:xlink="http://www.w3.org/1999/xlink" content-type="dwc:nomenclaturalCode" xlink:type="simple">ICZN</named-content>; <bold>Location:</bold> locationID: <named-content xmlns:xlink="http://www.w3.org/1999/xlink" content-type="dwc:locationID" xlink:type="simple">TxExBr0004w</named-content>; continent: <named-content xmlns:xlink="http://www.w3.org/1999/xlink" content-type="dwc:continent" xlink:type="simple">Asia</named-content>; island: <named-content xmlns:xlink="http://www.w3.org/1999/xlink" content-type="dwc:island" xlink:type="simple">Borneo</named-content>; country: <named-content xmlns:xlink="http://www.w3.org/1999/xlink" content-type="dwc:country" xlink:type="simple">Brunei Darussalam</named-content>; stateProvince: <named-content xmlns:xlink="http://www.w3.org/1999/xlink" content-type="dwc:stateProvince" xlink:type="simple">Temburong</named-content>; locality: <named-content xmlns:xlink="http://www.w3.org/1999/xlink" content-type="dwc:locality" xlink:type="simple">Kuala Belalong Field Studies Centre</named-content>; verbatimLocality: <named-content xmlns:xlink="http://www.w3.org/1999/xlink" content-type="dwc:verbatimLocality" xlink:type="simple">Kuala Belalong Field Studies Centre, along Ashton trail</named-content>; verbatimElevation: <named-content xmlns:xlink="http://www.w3.org/1999/xlink" content-type="dwc:verbatimElevation" xlink:type="simple">120 m</named-content>; verbatimLatitude: <named-content xmlns:xlink="http://www.w3.org/1999/xlink" content-type="dwc:verbatimLatitude" xlink:type="simple">4.5472</named-content>; verbatimLongitude: <named-content xmlns:xlink="http://www.w3.org/1999/xlink" content-type="dwc:verbatimLongitude" xlink:type="simple">115.1571</named-content>; <bold>Event:</bold> samplingProtocol: <named-content xmlns:xlink="http://www.w3.org/1999/xlink" content-type="dwc:samplingProtocol" xlink:type="simple">Winkler sampling</named-content>; samplingEffort: <named-content xmlns:xlink="http://www.w3.org/1999/xlink" content-type="dwc:samplingEffort" xlink:type="simple">150 l of forest leaf litter</named-content>; eventDate: <named-content xmlns:xlink="http://www.w3.org/1999/xlink" content-type="dwc:eventDate" xlink:type="simple">2018-09-27</named-content>; habitat: <named-content xmlns:xlink="http://www.w3.org/1999/xlink" content-type="dwc:habitat" xlink:type="simple">Lowland dipterocarp forest</named-content>; <bold>Record Level:</bold> type: <named-content xmlns:xlink="http://www.w3.org/1999/xlink" content-type="dwc:type" xlink:type="simple">PhysicalObject</named-content>; bibliographicCitation: <named-content xmlns:xlink="http://www.w3.org/1999/xlink" content-type="dwc:bibliographicCitation" xlink:type="simple"><tp:taxon-name><tp:taxon-name-part taxon-name-part-type="genus" reg="Clavicornaltica">Clavicornaltica</tp:taxon-name-part> <tp:taxon-name-part taxon-name-part-type="species" reg="belalongensis">belalongensis</tp:taxon-name-part></tp:taxon-name> (UBDM.3.01172)</named-content>; institutionID: <named-content xmlns:xlink="http://www.w3.org/1999/xlink" content-type="dwc:institutionID" xlink:type="simple">UBD</named-content>; institutionCode: <named-content xmlns:xlink="http://www.w3.org/1999/xlink" content-type="dwc:institutionCode" xlink:type="simple">IBER-UBD</named-content>; collectionCode: <named-content xmlns:xlink="http://www.w3.org/1999/xlink" content-type="dwc:collectionCode" xlink:type="simple">Zoology</named-content>; basisOfRecord: <named-content xmlns:xlink="http://www.w3.org/1999/xlink" content-type="dwc:basisOfRecord" xlink:type="simple">PreservedSpecimen</named-content></p></list-item><list-item><p><bold>Type status:</bold> <named-content xmlns:xlink="http://www.w3.org/1999/xlink" content-type="dwc:typeStatus" xlink:type="simple">Paratype</named-content>. <bold>Occurrence:</bold> recordedBy: <named-content xmlns:xlink="http://www.w3.org/1999/xlink" content-type="dwc:recordedBy" xlink:type="simple">Taxon Expeditions field course participants</named-content>; individualID: <named-content xmlns:xlink="http://www.w3.org/1999/xlink" content-type="dwc:individualID" xlink:type="simple">TxExBr0014w-3</named-content>; individualCount: <named-content xmlns:xlink="http://www.w3.org/1999/xlink" content-type="dwc:individualCount" xlink:type="simple">1</named-content>; sex: <named-content xmlns:xlink="http://www.w3.org/1999/xlink" content-type="dwc:sex" xlink:type="simple">female</named-content>; lifeStage: <named-content xmlns:xlink="http://www.w3.org/1999/xlink" content-type="dwc:lifeStage" xlink:type="simple">adult</named-content>; preparations: <named-content xmlns:xlink="http://www.w3.org/1999/xlink" content-type="dwc:preparations" xlink:type="simple">card-mounted</named-content>; disposition: <named-content xmlns:xlink="http://www.w3.org/1999/xlink" content-type="dwc:disposition" xlink:type="simple">in collection</named-content>; <bold>Taxon:</bold> scientificName: <named-content xmlns:xlink="http://www.w3.org/1999/xlink" content-type="dwc:scientificName" xlink:type="simple"><tp:taxon-name><tp:taxon-name-part taxon-name-part-type="genus" reg="Clavicornaltica">Clavicornaltica</tp:taxon-name-part> <tp:taxon-name-part taxon-name-part-type="species" reg="belalongensis">belalongensis</tp:taxon-name-part></tp:taxon-name></named-content>; kingdom: <named-content xmlns:xlink="http://www.w3.org/1999/xlink" content-type="dwc:kingdom" xlink:type="simple"><tp:taxon-name><tp:taxon-name-part taxon-name-part-type="kingdom">Animalia</tp:taxon-name-part></tp:taxon-name></named-content>; phylum: <named-content xmlns:xlink="http://www.w3.org/1999/xlink" content-type="dwc:phylum" xlink:type="simple"><tp:taxon-name><tp:taxon-name-part taxon-name-part-type="phylum">Arthropoda</tp:taxon-name-part></tp:taxon-name></named-content>; class: <named-content xmlns:xlink="http://www.w3.org/1999/xlink" content-type="dwc:class" xlink:type="simple"><tp:taxon-name><tp:taxon-name-part taxon-name-part-type="class">Hexapoda</tp:taxon-name-part></tp:taxon-name></named-content>; order: <named-content xmlns:xlink="http://www.w3.org/1999/xlink" content-type="dwc:order" xlink:type="simple"><tp:taxon-name><tp:taxon-name-part taxon-name-part-type="order">Coleoptera</tp:taxon-name-part></tp:taxon-name></named-content>; family: <named-content xmlns:xlink="http://www.w3.org/1999/xlink" content-type="dwc:family" xlink:type="simple"><tp:taxon-name><tp:taxon-name-part taxon-name-part-type="family">Chrysomelidae</tp:taxon-name-part></tp:taxon-name></named-content>; genus: <named-content xmlns:xlink="http://www.w3.org/1999/xlink" content-type="dwc:genus" xlink:type="simple"><tp:taxon-name><tp:taxon-name-part taxon-name-part-type="genus">Clavicornaltica</tp:taxon-name-part></tp:taxon-name></named-content>; specificEpithet: <named-content xmlns:xlink="http://www.w3.org/1999/xlink" content-type="dwc:specificEpithet" xlink:type="simple"><tp:taxon-name><tp:taxon-name-part taxon-name-part-type="genus" reg="Clavicornaltica"/><tp:taxon-name-part taxon-name-part-type="species" reg="belalongensis">belalongensis</tp:taxon-name-part></tp:taxon-name></named-content>; taxonRank: <named-content xmlns:xlink="http://www.w3.org/1999/xlink" content-type="dwc:taxonRank" xlink:type="simple">species</named-content>; scientificNameAuthorship: <named-content xmlns:xlink="http://www.w3.org/1999/xlink" content-type="dwc:scientificNameAuthorship" xlink:type="simple">Schilthuizen et al., 2019</named-content>; nomenclaturalCode: <named-content xmlns:xlink="http://www.w3.org/1999/xlink" content-type="dwc:nomenclaturalCode" xlink:type="simple">ICZN</named-content>; <bold>Location:</bold> locationID: <named-content xmlns:xlink="http://www.w3.org/1999/xlink" content-type="dwc:locationID" xlink:type="simple">TxExBr0014w-3</named-content>; continent: <named-content xmlns:xlink="http://www.w3.org/1999/xlink" content-type="dwc:continent" xlink:type="simple">Asia</named-content>; island: <named-content xmlns:xlink="http://www.w3.org/1999/xlink" content-type="dwc:island" xlink:type="simple">Borneo</named-content>; country: <named-content xmlns:xlink="http://www.w3.org/1999/xlink" content-type="dwc:country" xlink:type="simple">Brunei Darussalam</named-content>; stateProvince: <named-content xmlns:xlink="http://www.w3.org/1999/xlink" content-type="dwc:stateProvince" xlink:type="simple">Temburong</named-content>; locality: <named-content xmlns:xlink="http://www.w3.org/1999/xlink" content-type="dwc:locality" xlink:type="simple">Kuala Belalong Field Studies Centre</named-content>; verbatimLocality: <named-content xmlns:xlink="http://www.w3.org/1999/xlink" content-type="dwc:verbatimLocality" xlink:type="simple">Kuala Belalong Field Studies Centre, along Ashton trail</named-content>; verbatimElevation: <named-content xmlns:xlink="http://www.w3.org/1999/xlink" content-type="dwc:verbatimElevation" xlink:type="simple">120 m</named-content>; decimalLatitude: <named-content xmlns:xlink="http://www.w3.org/1999/xlink" content-type="dwc:decimalLatitude" xlink:type="simple">4.5472</named-content>; decimalLongitude: <named-content xmlns:xlink="http://www.w3.org/1999/xlink" content-type="dwc:decimalLongitude" xlink:type="simple">115.1571</named-content>; <bold>Event:</bold> samplingProtocol: <named-content xmlns:xlink="http://www.w3.org/1999/xlink" content-type="dwc:samplingProtocol" xlink:type="simple">Winkler sampling</named-content>; samplingEffort: <named-content xmlns:xlink="http://www.w3.org/1999/xlink" content-type="dwc:samplingEffort" xlink:type="simple">150 l of forest leaf litter</named-content>; eventDate: <named-content xmlns:xlink="http://www.w3.org/1999/xlink" content-type="dwc:eventDate" xlink:type="simple">2018-09-27</named-content>; habitat: <named-content xmlns:xlink="http://www.w3.org/1999/xlink" content-type="dwc:habitat" xlink:type="simple">Lowland dipterocarp forest</named-content>; <bold>Record Level:</bold> type: <named-content xmlns:xlink="http://www.w3.org/1999/xlink" content-type="dwc:type" xlink:type="simple">PhysicalObject</named-content>; bibliographicCitation: <named-content xmlns:xlink="http://www.w3.org/1999/xlink" content-type="dwc:bibliographicCitation" xlink:type="simple"><tp:taxon-name><tp:taxon-name-part taxon-name-part-type="genus" reg="Clavicornaltica">Clavicornaltica</tp:taxon-name-part> <tp:taxon-name-part taxon-name-part-type="species" reg="belalongensis">belalongensis</tp:taxon-name-part></tp:taxon-name> (UBDM.3.01173)</named-content>; institutionID: <named-content xmlns:xlink="http://www.w3.org/1999/xlink" content-type="dwc:institutionID" xlink:type="simple">UBD</named-content>; institutionCode: <named-content xmlns:xlink="http://www.w3.org/1999/xlink" content-type="dwc:institutionCode" xlink:type="simple">IBER-UBD</named-content>; collectionCode: <named-content xmlns:xlink="http://www.w3.org/1999/xlink" content-type="dwc:collectionCode" xlink:type="simple">Zoology</named-content>; basisOfRecord: <named-content xmlns:xlink="http://www.w3.org/1999/xlink" content-type="dwc:basisOfRecord" xlink:type="simple">PreservedSpecimen</named-content></p></list-item><list-item><p><bold>Type status:</bold> <named-content xmlns:xlink="http://www.w3.org/1999/xlink" content-type="dwc:typeStatus" xlink:type="simple">Paratype</named-content>. <bold>Occurrence:</bold> recordedBy: <named-content xmlns:xlink="http://www.w3.org/1999/xlink" content-type="dwc:recordedBy" xlink:type="simple">Taxon Expeditions field course participants</named-content>; individualID: <named-content xmlns:xlink="http://www.w3.org/1999/xlink" content-type="dwc:individualID" xlink:type="simple">TxExBr0004w-4</named-content>; individualCount: <named-content xmlns:xlink="http://www.w3.org/1999/xlink" content-type="dwc:individualCount" xlink:type="simple">1</named-content>; sex: <named-content xmlns:xlink="http://www.w3.org/1999/xlink" content-type="dwc:sex" xlink:type="simple">female</named-content>; lifeStage: <named-content xmlns:xlink="http://www.w3.org/1999/xlink" content-type="dwc:lifeStage" xlink:type="simple">adult</named-content>; preparations: <named-content xmlns:xlink="http://www.w3.org/1999/xlink" content-type="dwc:preparations" xlink:type="simple">card-mounted</named-content>; disposition: <named-content xmlns:xlink="http://www.w3.org/1999/xlink" content-type="dwc:disposition" xlink:type="simple">in collection</named-content>; <bold>Taxon:</bold> scientificName: <named-content xmlns:xlink="http://www.w3.org/1999/xlink" content-type="dwc:scientificName" xlink:type="simple"><tp:taxon-name><tp:taxon-name-part taxon-name-part-type="genus" reg="Clavicornaltica">Clavicornaltica</tp:taxon-name-part> <tp:taxon-name-part taxon-name-part-type="species" reg="belalongensis">belalongensis</tp:taxon-name-part></tp:taxon-name></named-content>; kingdom: <named-content xmlns:xlink="http://www.w3.org/1999/xlink" content-type="dwc:kingdom" xlink:type="simple"><tp:taxon-name><tp:taxon-name-part taxon-name-part-type="kingdom">Animalia</tp:taxon-name-part></tp:taxon-name></named-content>; phylum: <named-content xmlns:xlink="http://www.w3.org/1999/xlink" content-type="dwc:phylum" xlink:type="simple"><tp:taxon-name><tp:taxon-name-part taxon-name-part-type="phylum">Arthropoda</tp:taxon-name-part></tp:taxon-name></named-content>; class: <named-content xmlns:xlink="http://www.w3.org/1999/xlink" content-type="dwc:class" xlink:type="simple"><tp:taxon-name><tp:taxon-name-part taxon-name-part-type="class">Hexapoda</tp:taxon-name-part></tp:taxon-name></named-content>; order: <named-content xmlns:xlink="http://www.w3.org/1999/xlink" content-type="dwc:order" xlink:type="simple"><tp:taxon-name><tp:taxon-name-part taxon-name-part-type="order">Coleoptera</tp:taxon-name-part></tp:taxon-name></named-content>; family: <named-content xmlns:xlink="http://www.w3.org/1999/xlink" content-type="dwc:family" xlink:type="simple"><tp:taxon-name><tp:taxon-name-part taxon-name-part-type="family">Chrysomelidae</tp:taxon-name-part></tp:taxon-name></named-content>; genus: <named-content xmlns:xlink="http://www.w3.org/1999/xlink" content-type="dwc:genus" xlink:type="simple"><tp:taxon-name><tp:taxon-name-part taxon-name-part-type="genus">Clavicornaltica</tp:taxon-name-part></tp:taxon-name></named-content>; specificEpithet: <named-content xmlns:xlink="http://www.w3.org/1999/xlink" content-type="dwc:specificEpithet" xlink:type="simple"><tp:taxon-name><tp:taxon-name-part taxon-name-part-type="genus" reg="Clavicornaltica"/><tp:taxon-name-part taxon-name-part-type="species" reg="belalongensis">belalongensis</tp:taxon-name-part></tp:taxon-name></named-content>; taxonRank: <named-content xmlns:xlink="http://www.w3.org/1999/xlink" content-type="dwc:taxonRank" xlink:type="simple">species</named-content>; scientificNameAuthorship: <named-content xmlns:xlink="http://www.w3.org/1999/xlink" content-type="dwc:scientificNameAuthorship" xlink:type="simple">Schilthuizen et al., 2019</named-content>; nomenclaturalCode: <named-content xmlns:xlink="http://www.w3.org/1999/xlink" content-type="dwc:nomenclaturalCode" xlink:type="simple">ICZN</named-content>; <bold>Location:</bold> locationID: <named-content xmlns:xlink="http://www.w3.org/1999/xlink" content-type="dwc:locationID" xlink:type="simple">TxExBr0004w</named-content>; continent: <named-content xmlns:xlink="http://www.w3.org/1999/xlink" content-type="dwc:continent" xlink:type="simple">Asia</named-content>; island: <named-content xmlns:xlink="http://www.w3.org/1999/xlink" content-type="dwc:island" xlink:type="simple">Borneo</named-content>; country: <named-content xmlns:xlink="http://www.w3.org/1999/xlink" content-type="dwc:country" xlink:type="simple">Brunei Darussalam</named-content>; stateProvince: <named-content xmlns:xlink="http://www.w3.org/1999/xlink" content-type="dwc:stateProvince" xlink:type="simple">Temburong</named-content>; locality: <named-content xmlns:xlink="http://www.w3.org/1999/xlink" content-type="dwc:locality" xlink:type="simple">Kuala Belalong Field Studies Centre</named-content>; verbatimLocality: <named-content xmlns:xlink="http://www.w3.org/1999/xlink" content-type="dwc:verbatimLocality" xlink:type="simple">Kuala Belalong Field Studies Centre, along Ashton trail</named-content>; verbatimElevation: <named-content xmlns:xlink="http://www.w3.org/1999/xlink" content-type="dwc:verbatimElevation" xlink:type="simple">120 m</named-content>; decimalLatitude: <named-content xmlns:xlink="http://www.w3.org/1999/xlink" content-type="dwc:decimalLatitude" xlink:type="simple">4.5472</named-content>; decimalLongitude: <named-content xmlns:xlink="http://www.w3.org/1999/xlink" content-type="dwc:decimalLongitude" xlink:type="simple">115.1571</named-content>; <bold>Event:</bold> samplingProtocol: <named-content xmlns:xlink="http://www.w3.org/1999/xlink" content-type="dwc:samplingProtocol" xlink:type="simple">Winkler sampling</named-content>; samplingEffort: <named-content xmlns:xlink="http://www.w3.org/1999/xlink" content-type="dwc:samplingEffort" xlink:type="simple">150 l of forest leaf litter</named-content>; eventDate: <named-content xmlns:xlink="http://www.w3.org/1999/xlink" content-type="dwc:eventDate" xlink:type="simple">2018-09-27</named-content>; habitat: <named-content xmlns:xlink="http://www.w3.org/1999/xlink" content-type="dwc:habitat" xlink:type="simple">Lowland dipterocarp forest</named-content>; <bold>Record Level:</bold> type: <named-content xmlns:xlink="http://www.w3.org/1999/xlink" content-type="dwc:type" xlink:type="simple">PhysicalObject</named-content>; bibliographicCitation: <named-content xmlns:xlink="http://www.w3.org/1999/xlink" content-type="dwc:bibliographicCitation" xlink:type="simple"><tp:taxon-name><tp:taxon-name-part taxon-name-part-type="genus" reg="Clavicornaltica">Clavicornaltica</tp:taxon-name-part> <tp:taxon-name-part taxon-name-part-type="species" reg="belalongensis">belalongensis</tp:taxon-name-part></tp:taxon-name> (UBDM.3.01174)</named-content>; institutionID: <named-content xmlns:xlink="http://www.w3.org/1999/xlink" content-type="dwc:institutionID" xlink:type="simple">UBD</named-content>; institutionCode: <named-content xmlns:xlink="http://www.w3.org/1999/xlink" content-type="dwc:institutionCode" xlink:type="simple">IBER-UBD</named-content>; collectionCode: <named-content xmlns:xlink="http://www.w3.org/1999/xlink" content-type="dwc:collectionCode" xlink:type="simple">Zoology</named-content>; basisOfRecord: <named-content xmlns:xlink="http://www.w3.org/1999/xlink" content-type="dwc:basisOfRecord" xlink:type="simple">PreservedSpecimen</named-content></p></list-item><list-item><p><bold>Type status:</bold> <named-content xmlns:xlink="http://www.w3.org/1999/xlink" content-type="dwc:typeStatus" xlink:type="simple">Paratype</named-content>. <bold>Occurrence:</bold> recordedBy: <named-content xmlns:xlink="http://www.w3.org/1999/xlink" content-type="dwc:recordedBy" xlink:type="simple">Taxon Expeditions field course participants</named-content>; individualID: <named-content xmlns:xlink="http://www.w3.org/1999/xlink" content-type="dwc:individualID" xlink:type="simple">TxExBr0004w-5</named-content>; individualCount: <named-content xmlns:xlink="http://www.w3.org/1999/xlink" content-type="dwc:individualCount" xlink:type="simple">1</named-content>; sex: <named-content xmlns:xlink="http://www.w3.org/1999/xlink" content-type="dwc:sex" xlink:type="simple">female</named-content>; lifeStage: <named-content xmlns:xlink="http://www.w3.org/1999/xlink" content-type="dwc:lifeStage" xlink:type="simple">adult</named-content>; preparations: <named-content xmlns:xlink="http://www.w3.org/1999/xlink" content-type="dwc:preparations" xlink:type="simple">card-mounted</named-content>; disposition: <named-content xmlns:xlink="http://www.w3.org/1999/xlink" content-type="dwc:disposition" xlink:type="simple">in collection</named-content>; <bold>Taxon:</bold> scientificName: <named-content xmlns:xlink="http://www.w3.org/1999/xlink" content-type="dwc:scientificName" xlink:type="simple"><tp:taxon-name><tp:taxon-name-part taxon-name-part-type="genus" reg="Clavicornaltica">Clavicornaltica</tp:taxon-name-part> <tp:taxon-name-part taxon-name-part-type="species" reg="belalongensis">belalongensis</tp:taxon-name-part></tp:taxon-name></named-content>; kingdom: <named-content xmlns:xlink="http://www.w3.org/1999/xlink" content-type="dwc:kingdom" xlink:type="simple"><tp:taxon-name><tp:taxon-name-part taxon-name-part-type="kingdom">Animalia</tp:taxon-name-part></tp:taxon-name></named-content>; phylum: <named-content xmlns:xlink="http://www.w3.org/1999/xlink" content-type="dwc:phylum" xlink:type="simple"><tp:taxon-name><tp:taxon-name-part taxon-name-part-type="phylum">Arthropoda</tp:taxon-name-part></tp:taxon-name></named-content>; class: <named-content xmlns:xlink="http://www.w3.org/1999/xlink" content-type="dwc:class" xlink:type="simple"><tp:taxon-name><tp:taxon-name-part taxon-name-part-type="class">Hexapoda</tp:taxon-name-part></tp:taxon-name></named-content>; order: <named-content xmlns:xlink="http://www.w3.org/1999/xlink" content-type="dwc:order" xlink:type="simple"><tp:taxon-name><tp:taxon-name-part taxon-name-part-type="order">Coleoptera</tp:taxon-name-part></tp:taxon-name></named-content>; family: <named-content xmlns:xlink="http://www.w3.org/1999/xlink" content-type="dwc:family" xlink:type="simple"><tp:taxon-name><tp:taxon-name-part taxon-name-part-type="family">Chrysomelidae</tp:taxon-name-part></tp:taxon-name></named-content>; genus: <named-content xmlns:xlink="http://www.w3.org/1999/xlink" content-type="dwc:genus" xlink:type="simple"><tp:taxon-name><tp:taxon-name-part taxon-name-part-type="genus">Clavicornaltica</tp:taxon-name-part></tp:taxon-name></named-content>; specificEpithet: <named-content xmlns:xlink="http://www.w3.org/1999/xlink" content-type="dwc:specificEpithet" xlink:type="simple"><tp:taxon-name><tp:taxon-name-part taxon-name-part-type="genus" reg="Clavicornaltica"/><tp:taxon-name-part taxon-name-part-type="species" reg="belalongensis">belalongensis</tp:taxon-name-part></tp:taxon-name></named-content>; taxonRank: <named-content xmlns:xlink="http://www.w3.org/1999/xlink" content-type="dwc:taxonRank" xlink:type="simple">species</named-content>; scientificNameAuthorship: <named-content xmlns:xlink="http://www.w3.org/1999/xlink" content-type="dwc:scientificNameAuthorship" xlink:type="simple">Schilthuizen et al., 2019</named-content>; nomenclaturalCode: <named-content xmlns:xlink="http://www.w3.org/1999/xlink" content-type="dwc:nomenclaturalCode" xlink:type="simple">ICZN</named-content>; <bold>Location:</bold> locationID: <named-content xmlns:xlink="http://www.w3.org/1999/xlink" content-type="dwc:locationID" xlink:type="simple">TxExBr0004w</named-content>; continent: <named-content xmlns:xlink="http://www.w3.org/1999/xlink" content-type="dwc:continent" xlink:type="simple">Asia</named-content>; island: <named-content xmlns:xlink="http://www.w3.org/1999/xlink" content-type="dwc:island" xlink:type="simple">Borneo</named-content>; country: <named-content xmlns:xlink="http://www.w3.org/1999/xlink" content-type="dwc:country" xlink:type="simple">Brunei Darussalam</named-content>; stateProvince: <named-content xmlns:xlink="http://www.w3.org/1999/xlink" content-type="dwc:stateProvince" xlink:type="simple">Temburong</named-content>; locality: <named-content xmlns:xlink="http://www.w3.org/1999/xlink" content-type="dwc:locality" xlink:type="simple">Kuala Belalong Field Studies Centre</named-content>; verbatimLocality: <named-content xmlns:xlink="http://www.w3.org/1999/xlink" content-type="dwc:verbatimLocality" xlink:type="simple">Kuala Belalong Field Studies Centre, along Ashton trail</named-content>; verbatimElevation: <named-content xmlns:xlink="http://www.w3.org/1999/xlink" content-type="dwc:verbatimElevation" xlink:type="simple">120 m</named-content>; decimalLatitude: <named-content xmlns:xlink="http://www.w3.org/1999/xlink" content-type="dwc:decimalLatitude" xlink:type="simple">4.5472</named-content>; decimalLongitude: <named-content xmlns:xlink="http://www.w3.org/1999/xlink" content-type="dwc:decimalLongitude" xlink:type="simple">115.157</named-content>; <bold>Event:</bold> samplingProtocol: <named-content xmlns:xlink="http://www.w3.org/1999/xlink" content-type="dwc:samplingProtocol" xlink:type="simple">Winkler sampling</named-content>; samplingEffort: <named-content xmlns:xlink="http://www.w3.org/1999/xlink" content-type="dwc:samplingEffort" xlink:type="simple">150 l of forest leaf litter</named-content>; eventDate: <named-content xmlns:xlink="http://www.w3.org/1999/xlink" content-type="dwc:eventDate" xlink:type="simple">2018-09-27</named-content>; habitat: <named-content xmlns:xlink="http://www.w3.org/1999/xlink" content-type="dwc:habitat" xlink:type="simple">Lowland dipterocarp forest</named-content>; <bold>Record Level:</bold> type: <named-content xmlns:xlink="http://www.w3.org/1999/xlink" content-type="dwc:type" xlink:type="simple">PhysicalObject</named-content>; bibliographicCitation: <named-content xmlns:xlink="http://www.w3.org/1999/xlink" content-type="dwc:bibliographicCitation" xlink:type="simple"><tp:taxon-name><tp:taxon-name-part taxon-name-part-type="genus" reg="Clavicornaltica">Clavicornaltica</tp:taxon-name-part> <tp:taxon-name-part taxon-name-part-type="species" reg="belalongensis">belalongensis</tp:taxon-name-part></tp:taxon-name> (UBDM.3.01176)</named-content>; institutionID: <named-content xmlns:xlink="http://www.w3.org/1999/xlink" content-type="dwc:institutionID" xlink:type="simple">UBD</named-content>; institutionCode: <named-content xmlns:xlink="http://www.w3.org/1999/xlink" content-type="dwc:institutionCode" xlink:type="simple">IBER-UBD</named-content>; collectionCode: <named-content xmlns:xlink="http://www.w3.org/1999/xlink" content-type="dwc:collectionCode" xlink:type="simple">Zoology</named-content>; basisOfRecord: <named-content xmlns:xlink="http://www.w3.org/1999/xlink" content-type="dwc:basisOfRecord" xlink:type="simple">PreservedSpecimen</named-content></p></list-item><list-item><p><bold>Type status:</bold> <named-content xmlns:xlink="http://www.w3.org/1999/xlink" content-type="dwc:typeStatus" xlink:type="simple">Paratype</named-content>. <bold>Occurrence:</bold> recordedBy: <named-content xmlns:xlink="http://www.w3.org/1999/xlink" content-type="dwc:recordedBy" xlink:type="simple">Taxon Expeditions field course participants</named-content>; individualID: <named-content xmlns:xlink="http://www.w3.org/1999/xlink" content-type="dwc:individualID" xlink:type="simple">TxExBr0004w-8</named-content>; individualCount: <named-content xmlns:xlink="http://www.w3.org/1999/xlink" content-type="dwc:individualCount" xlink:type="simple">1</named-content>; sex: <named-content xmlns:xlink="http://www.w3.org/1999/xlink" content-type="dwc:sex" xlink:type="simple">female</named-content>; lifeStage: <named-content xmlns:xlink="http://www.w3.org/1999/xlink" content-type="dwc:lifeStage" xlink:type="simple">adult</named-content>; preparations: <named-content xmlns:xlink="http://www.w3.org/1999/xlink" content-type="dwc:preparations" xlink:type="simple">card-mounted</named-content>; disposition: <named-content xmlns:xlink="http://www.w3.org/1999/xlink" content-type="dwc:disposition" xlink:type="simple">in collection</named-content>; <bold>Taxon:</bold> scientificName: <named-content xmlns:xlink="http://www.w3.org/1999/xlink" content-type="dwc:scientificName" xlink:type="simple"><tp:taxon-name><tp:taxon-name-part taxon-name-part-type="genus" reg="Clavicornaltica">Clavicornaltica</tp:taxon-name-part> <tp:taxon-name-part taxon-name-part-type="species" reg="belalongensis">belalongensis</tp:taxon-name-part></tp:taxon-name></named-content>; kingdom: <named-content xmlns:xlink="http://www.w3.org/1999/xlink" content-type="dwc:kingdom" xlink:type="simple"><tp:taxon-name><tp:taxon-name-part taxon-name-part-type="kingdom">Animalia</tp:taxon-name-part></tp:taxon-name></named-content>; phylum: <named-content xmlns:xlink="http://www.w3.org/1999/xlink" content-type="dwc:phylum" xlink:type="simple"><tp:taxon-name><tp:taxon-name-part taxon-name-part-type="phylum">Arthropoda</tp:taxon-name-part></tp:taxon-name></named-content>; class: <named-content xmlns:xlink="http://www.w3.org/1999/xlink" content-type="dwc:class" xlink:type="simple"><tp:taxon-name><tp:taxon-name-part taxon-name-part-type="class">Hexapoda</tp:taxon-name-part></tp:taxon-name></named-content>; order: <named-content xmlns:xlink="http://www.w3.org/1999/xlink" content-type="dwc:order" xlink:type="simple"><tp:taxon-name><tp:taxon-name-part taxon-name-part-type="order">Coleoptera</tp:taxon-name-part></tp:taxon-name></named-content>; family: <named-content xmlns:xlink="http://www.w3.org/1999/xlink" content-type="dwc:family" xlink:type="simple"><tp:taxon-name><tp:taxon-name-part taxon-name-part-type="family">Chrysomelidae</tp:taxon-name-part></tp:taxon-name></named-content>; genus: <named-content xmlns:xlink="http://www.w3.org/1999/xlink" content-type="dwc:genus" xlink:type="simple"><tp:taxon-name><tp:taxon-name-part taxon-name-part-type="genus">Clavicornaltica</tp:taxon-name-part></tp:taxon-name></named-content>; specificEpithet: <named-content xmlns:xlink="http://www.w3.org/1999/xlink" content-type="dwc:specificEpithet" xlink:type="simple"><tp:taxon-name><tp:taxon-name-part taxon-name-part-type="genus" reg="Clavicornaltica"/><tp:taxon-name-part taxon-name-part-type="species" reg="belalongensis">belalongensis</tp:taxon-name-part></tp:taxon-name></named-content>; taxonRank: <named-content xmlns:xlink="http://www.w3.org/1999/xlink" content-type="dwc:taxonRank" xlink:type="simple">species</named-content>; scientificNameAuthorship: <named-content xmlns:xlink="http://www.w3.org/1999/xlink" content-type="dwc:scientificNameAuthorship" xlink:type="simple">Schilthuizen et al., 2019</named-content>; nomenclaturalCode: <named-content xmlns:xlink="http://www.w3.org/1999/xlink" content-type="dwc:nomenclaturalCode" xlink:type="simple">ICZN</named-content>; <bold>Location:</bold> locationID: <named-content xmlns:xlink="http://www.w3.org/1999/xlink" content-type="dwc:locationID" xlink:type="simple">TxExBr0004w</named-content>; continent: <named-content xmlns:xlink="http://www.w3.org/1999/xlink" content-type="dwc:continent" xlink:type="simple">Asia</named-content>; island: <named-content xmlns:xlink="http://www.w3.org/1999/xlink" content-type="dwc:island" xlink:type="simple">Borneo</named-content>; country: <named-content xmlns:xlink="http://www.w3.org/1999/xlink" content-type="dwc:country" xlink:type="simple">Brunei Darussalam</named-content>; stateProvince: <named-content xmlns:xlink="http://www.w3.org/1999/xlink" content-type="dwc:stateProvince" xlink:type="simple">Temburong</named-content>; locality: <named-content xmlns:xlink="http://www.w3.org/1999/xlink" content-type="dwc:locality" xlink:type="simple">Kuala Belalong Field Studies Centre</named-content>; verbatimLocality: <named-content xmlns:xlink="http://www.w3.org/1999/xlink" content-type="dwc:verbatimLocality" xlink:type="simple">Kuala Belalong Field Studies Centre, along Ashton trail</named-content>; verbatimElevation: <named-content xmlns:xlink="http://www.w3.org/1999/xlink" content-type="dwc:verbatimElevation" xlink:type="simple">120 m</named-content>; decimalLatitude: <named-content xmlns:xlink="http://www.w3.org/1999/xlink" content-type="dwc:decimalLatitude" xlink:type="simple">4.5472</named-content>; decimalLongitude: <named-content xmlns:xlink="http://www.w3.org/1999/xlink" content-type="dwc:decimalLongitude" xlink:type="simple">115.1571</named-content>; <bold>Event:</bold> samplingProtocol: <named-content xmlns:xlink="http://www.w3.org/1999/xlink" content-type="dwc:samplingProtocol" xlink:type="simple">Winkler sampling</named-content>; samplingEffort: <named-content xmlns:xlink="http://www.w3.org/1999/xlink" content-type="dwc:samplingEffort" xlink:type="simple">150 l of forest leaf litter</named-content>; eventDate: <named-content xmlns:xlink="http://www.w3.org/1999/xlink" content-type="dwc:eventDate" xlink:type="simple">2018-10-01</named-content>; habitat: <named-content xmlns:xlink="http://www.w3.org/1999/xlink" content-type="dwc:habitat" xlink:type="simple">Lowland dipterocarp forest</named-content>; <bold>Record Level:</bold> type: <named-content xmlns:xlink="http://www.w3.org/1999/xlink" content-type="dwc:type" xlink:type="simple">PhysicalObject</named-content>; bibliographicCitation: <named-content xmlns:xlink="http://www.w3.org/1999/xlink" content-type="dwc:bibliographicCitation" xlink:type="simple"><tp:taxon-name><tp:taxon-name-part taxon-name-part-type="genus" reg="Clavicornaltica">Clavicornaltica</tp:taxon-name-part> <tp:taxon-name-part taxon-name-part-type="species" reg="belalongensis">belalongensis</tp:taxon-name-part></tp:taxon-name> (UBDM.3.01175)</named-content>; institutionID: <named-content xmlns:xlink="http://www.w3.org/1999/xlink" content-type="dwc:institutionID" xlink:type="simple">UBD</named-content>; institutionCode: <named-content xmlns:xlink="http://www.w3.org/1999/xlink" content-type="dwc:institutionCode" xlink:type="simple">IBER-UBD</named-content>; collectionCode: <named-content xmlns:xlink="http://www.w3.org/1999/xlink" content-type="dwc:collectionCode" xlink:type="simple">Zoology</named-content>; basisOfRecord: <named-content xmlns:xlink="http://www.w3.org/1999/xlink" content-type="dwc:basisOfRecord" xlink:type="simple">PreservedSpecimen</named-content></p></list-item></list></tp:treatment-sec><tp:treatment-sec sec-type="Description"><title>Description</title><p>Body orange-red, small, nearly hemispherical, 1.15-1.30 mm long and 0.9-1.1 mm wide (i.e. ca. 1.25 times as long as wide) (Fig. <xref ref-type="fig" rid="F4728440">2</xref>). Elytra with punctate rows, deeply impressed along their entire length. Spermathecal receptacle pear-shaped and distinctly separated from the pump. Female wingless. Male unknown.</p><p><bold>Head (Fig. <xref ref-type="fig" rid="F4728459">3</xref>)</bold>: Rectangular, ca. 0.35 mm wide (measured across the eyes), densely beset with confluent double punctuation; tubercles and midfrontal sulcus poorly developed and inconspicuous. Eyes convex, each eye consisting of 26-30 ommatidia, ca. 1/5 the width of the head measured across the eyes in dorsal view. Antennae: clava long and moderately robust.</p><p><italic>Pronotum</italic>: Very weakly shagreened and punctuated; punctures sparse and minute, of similar strength to the subordinate punctuation on the elytra; pronotal surface therefore shiny. Lateral margin with a callosity that stretches from the anterior to the posterior corner. Lateral setiferous pore at 2/3 of the length of the margin, seta as long as the clava of the antenna, pore removed from the margin by a distance similar to the width of antennomere II. Posterior setiferous pore placed directly at the margin, the seta length similar to antennomeres IX+X.</p><p><italic>Hind wings</italic>: Absent.</p><p><italic>Elytra</italic>: Shiny, punctate in 9 longitudinal rows, scutellar row ¼ the length of the other rows, consisting of ca. 6 punctures. Punctures in all rows deeply impressed along their entire length (puncture width is similar to their interspaces). In between, the major punctures are irregularly scattered and there are much smaller subordinate punctures. A rudiment of a 10th row exists in the final 1/3 flanking the elytral margin. A fine groove runs along the entire margin continuing to the apex; apex itself slightly drawn out. The internal edge of epipleura carries a short row of punctures, alongside the 4th and 5th visible sternite.</p><p><italic>Legs</italic>: Tibia and tarsus orange, femur dark orange and robust. Metafemur robust, oval, covered in reticulate microsculpture. External edge of metatibia bearing two parallel rows of 8-10 minute stiff setae placed along the terminal one-fifth and flanking the basis of metatarsomere I. Internal side of metatibia bearing ca. 10 thin setae that are placed along the terminal half of the tibia and increase to about 2.5× the length of the external setae, then decrease in length towards the apex. The metatibia carries a long terminal spine of about the same length as metatarsomere I. No serrations or microteeth are visible on the spine.</p><p><italic>Mesosternum</italic>: Processus rounded, with a distinct margin, central area somewhat convex.</p><p><italic>Abdomen</italic>: Carina on the first visible abdominal sternite sharp and narrow, not broadened anteriorly or posteriorly, running along the length of the sternite. In reduced form, this carina is carried on to the four posterior sternites, which therefore, in lateral view, offer a slightly serrated aspect. The surface of the sternites carries a rough microsculpture of confluent punctures. Tergum IX (last visible tergite) with three longitudinal median ridges, the central one of which is much weaker than the two outermost. Subapically, tergum IX has a horizontal row of 8 serrations.</p><p><italic>Female genitalia</italic>: Spermatheca consisting of a pear-shaped receptacle, ca. 90 µm in length, with crosswise annulations (Fig. <xref ref-type="fig" rid="F4728469">4</xref><xref ref-type="fig" rid="F4728474">a</xref>.) The strongly bent pump is 1/3 the width of the receptacle, attached to the widest part of the receptacle and distinctly separated from it. Duct as long as the pump. Tignum long (0.5 mm) and narrow (10 µm). Vaginal palpi fused basally, long (300 µm) and narrow (max. 10 µm), terminally provided with two long, externally pointing setae (Fig. <xref ref-type="fig" rid="F4728469">4</xref><xref ref-type="fig" rid="F4728475">b</xref>).</p><p><bold>DNA barcode:</bold> 5'GACTTTCCCTTAGTATATTAATCCGAATCGAATTAAGAAATCCAAGATCATTTATTTCTAATATTCATTTATATAATGTTTTAGTAACAATACATGCTTTTATTATAATTTTTTTTATAATTATACCAATTATAATTGGAGGATTCGGAAATTGATTAATCCCACTAATAATTGGGGCCCCTGATATAGCCTTCCCACGTATAAATAACCTAAGATTCTGATTTTTACCTCCTTCTATAATCTTATTAATTCTTAGTATATTTAGTGAAATAGGAGCAGGAAGAGGATGAACCCTTTATCCCCCATTATCAAATACTTTCTTCCATAATGGACCCGCTATTGACCTAACTATTTTTAGTCTTCATTTAGCTGGAATCTCATCAATCCTTGGAGCAATAAACTTTATTTCTACAATAATTAATATAAAAATTTATAAATTAAAATTTGATCAAATAACCCTCTTTTCTTGAGCTTCCCTTATTACAACTATTCTATTACTATTAGCTTTACCTGTATTAGCAGGAGCTATCACTATACTACTTACAGATCGTAATCTTAATACTTCTTTTTTTGATCCCTCAGGAGGAGGAGACCCCCTATTATAT3' (holotype, UBDM.3.01171; BOLD accession TXEX004-18)</p></tp:treatment-sec><tp:treatment-sec sec-type="Diagnosis"><title>Diagnosis</title><p>The most important diagnostic features in which <italic><tp:taxon-name><tp:taxon-name-part taxon-name-part-type="genus" reg="Clavicornaltica">Clavicornaltica</tp:taxon-name-part> <tp:taxon-name-part taxon-name-part-type="species" reg="belalongensis">belalongensis</tp:taxon-name-part></tp:taxon-name></italic> sp. n. differs from all other known <italic><tp:taxon-name><tp:taxon-name-part taxon-name-part-type="genus" reg="Clavicornaltica">Clavicornaltica</tp:taxon-name-part></tp:taxon-name></italic> are (i) the pear-shaped spermathecal receptacle that is distinctly separated from the pump and (ii) the medially keeled abdominal sternites. Furthermore, the new species can be separated from other oriental <italic><tp:taxon-name><tp:taxon-name-part taxon-name-part-type="genus" reg="Clavicornaltica">Clavicornaltica</tp:taxon-name-part></tp:taxon-name></italic> in the following respects: <italic><tp:taxon-name><tp:taxon-name-part taxon-name-part-type="genus" reg="Clavicornaltica">C.</tp:taxon-name-part> <tp:taxon-name-part taxon-name-part-type="species" reg="fortepunctata">fortepunctata</tp:taxon-name-part></tp:taxon-name></italic> Scherer, 1974 (Vietnam) is more elongate (<xref ref-type="bibr" rid="B4721886">Medvedev 1996</xref>); <italic><tp:taxon-name><tp:taxon-name-part taxon-name-part-type="genus" reg="Clavicornaltica">Clavicornaltica</tp:taxon-name-part> <tp:taxon-name-part taxon-name-part-type="species" reg="malayana">malayana</tp:taxon-name-part></tp:taxon-name></italic> Medvedev, 1996 (West-Malaysia) is black, the pronotum is impunctate and it is also much larger (1.9 mm) (<xref ref-type="bibr" rid="B4721886">Medvedev 1996</xref>); <italic><tp:taxon-name><tp:taxon-name-part taxon-name-part-type="genus" reg="Clavicornaltica">Clavicornaltica</tp:taxon-name-part> <tp:taxon-name-part taxon-name-part-type="species" reg="pusilla">pusilla</tp:taxon-name-part></tp:taxon-name></italic> Scherer, 1974 and <italic><tp:taxon-name><tp:taxon-name-part taxon-name-part-type="genus" reg="Clavicornaltica">C.</tp:taxon-name-part> <tp:taxon-name-part taxon-name-part-type="species" reg="loebli">loebli</tp:taxon-name-part></tp:taxon-name></italic> Scherer, 1974 (Sri Lanka) have impunctate elytra (<xref ref-type="bibr" rid="B4721886">Medvedev 1996</xref>); <italic><tp:taxon-name><tp:taxon-name-part taxon-name-part-type="genus" reg="Clavicornaltica">Clavicornaltica</tp:taxon-name-part> <tp:taxon-name-part taxon-name-part-type="species" reg="besucheti">besucheti</tp:taxon-name-part></tp:taxon-name></italic> Scherer, 1974 (Sri Lanka) is larger (&gt;1.5 mm) (<xref ref-type="bibr" rid="B4721886">Medvedev 1996</xref>); <italic><tp:taxon-name><tp:taxon-name-part taxon-name-part-type="genus" reg="Clavicornaltica">Clavicornaltica</tp:taxon-name-part> <tp:taxon-name-part taxon-name-part-type="species" reg="iriana">iriana</tp:taxon-name-part> <tp:taxon-name-part taxon-name-part-type="subspecies" reg="sarawacensis">sarawacensis</tp:taxon-name-part></tp:taxon-name></italic> Medvedev, 1996 (Borneo) is reddish-black and the elytral punctuation is reduced (<xref ref-type="bibr" rid="B4721886">Medvedev 1996</xref>); <italic><tp:taxon-name><tp:taxon-name-part taxon-name-part-type="genus" reg="Clavicornaltica">Clavicornaltica</tp:taxon-name-part> <tp:taxon-name-part taxon-name-part-type="species" reg="tarsalis">tarsalis</tp:taxon-name-part></tp:taxon-name></italic> Medvedev, 1996 (New Guinea) has a widened first protarsomere and an anteriorly widened carina on the 1st abdominal segment (<xref ref-type="bibr" rid="B4721886">Medvedev 1996</xref>); <italic><tp:taxon-name><tp:taxon-name-part taxon-name-part-type="genus" reg="Clavicornaltica">Clavicornaltica</tp:taxon-name-part> <tp:taxon-name-part taxon-name-part-type="species" reg="philippinensis">philippinensis</tp:taxon-name-part></tp:taxon-name></italic> Scherer, 1979 (Philippines) has a wide plate on the underside of the 1st abdominal sternite; <italic><tp:taxon-name><tp:taxon-name-part taxon-name-part-type="genus" reg="Clavicornaltica">Clavicornaltica</tp:taxon-name-part> <tp:taxon-name-part taxon-name-part-type="species" reg="trautneri">trautneri</tp:taxon-name-part></tp:taxon-name></italic> Medvedev, 1993 is much larger (2.1 mm) (<xref ref-type="bibr" rid="B4721886">Medvedev 1996</xref>); <italic><tp:taxon-name><tp:taxon-name-part taxon-name-part-type="genus" reg="Clavicornaltica">Clavicornaltica</tp:taxon-name-part> <tp:taxon-name-part taxon-name-part-type="species" reg="schereri">schereri</tp:taxon-name-part></tp:taxon-name></italic> Basu &amp; Sen Gupta, 1981 (India) has a posteriorly narrowed pronotum (<xref ref-type="bibr" rid="B4728422">Basu and Gupta 1981</xref>); <italic><tp:taxon-name><tp:taxon-name-part taxon-name-part-type="genus" reg="Clavicornaltica">Clavicornaltica</tp:taxon-name-part> <tp:taxon-name-part taxon-name-part-type="species" reg="rileyi">rileyi</tp:taxon-name-part></tp:taxon-name></italic> Döberl, 2002 (India) has an anteriorly widened carina on the 1st abdominal segment (<xref ref-type="bibr" rid="B4721809">Döberl 2003</xref>); <italic><tp:taxon-name><tp:taxon-name-part taxon-name-part-type="genus" reg="Clavicornaltica">Clavicornaltica</tp:taxon-name-part> <tp:taxon-name-part taxon-name-part-type="species" reg="takizawai">takizawai</tp:taxon-name-part></tp:taxon-name></italic> Döberl, 2009 (Nepal) has the spermathecal pump fused with the receptacle and a widened carina on the first abdominal segment (<xref ref-type="bibr" rid="B4721819">Döberl 2009</xref>); <italic><tp:taxon-name><tp:taxon-name-part taxon-name-part-type="genus" reg="Clavicornaltica">Clavicornaltica</tp:taxon-name-part> <tp:taxon-name-part taxon-name-part-type="species" reg="tamdao">tamdao</tp:taxon-name-part></tp:taxon-name></italic> Konstantinov &amp; Duckett, 2005 (Vietnam) has the spermathecal pump fused with the receptacle (<xref ref-type="bibr" rid="B4721856">Konstantinov and Duckett 2005</xref>); <italic><tp:taxon-name><tp:taxon-name-part taxon-name-part-type="genus" reg="Clavicornaltica">Clavicornaltica</tp:taxon-name-part> <tp:taxon-name-part taxon-name-part-type="species" reg="dali">dali</tp:taxon-name-part></tp:taxon-name></italic> Konstantinov &amp; Duckett, 2005 (Yunnan) has the mesosternal processus flat, not convex (<xref ref-type="bibr" rid="B4721856">Konstantinov and Duckett 2005</xref>); <italic><tp:taxon-name><tp:taxon-name-part taxon-name-part-type="genus" reg="Clavicornaltica">Clavicornaltica</tp:taxon-name-part> <tp:taxon-name-part taxon-name-part-type="species" reg="vietnamensis">vietnamensis</tp:taxon-name-part></tp:taxon-name></italic> Konstantinov &amp; Duckett, 2005 (Vietnam) has the spermathecal pump wider than the receptacle (<xref ref-type="bibr" rid="B4721856">Konstantinov and Duckett 2005</xref>); <italic><tp:taxon-name><tp:taxon-name-part taxon-name-part-type="genus" reg="Clavicornaltica">Clavicornaltica</tp:taxon-name-part> <tp:taxon-name-part taxon-name-part-type="species" reg="longsheng">longsheng</tp:taxon-name-part></tp:taxon-name></italic> Konstantinov &amp; Duckett, 2005 (Guangxi) has vaginal palpi very short and the spermathecal pump wider than the receptacle (<xref ref-type="bibr" rid="B4721856">Konstantinov and Duckett 2005</xref>); <italic><tp:taxon-name><tp:taxon-name-part taxon-name-part-type="genus" reg="Clavicornaltica">Clavicornaltica</tp:taxon-name-part> <tp:taxon-name-part taxon-name-part-type="species" reg="buechei">buechei</tp:taxon-name-part></tp:taxon-name></italic> Medvedev, 2008 (Sulawesi) is 1.6 times as long as wide and has the carina on the 1st abdominal sternite widened posteriorly (<xref ref-type="bibr" rid="B4721876">Medvedev 2008</xref>); <italic><tp:taxon-name><tp:taxon-name-part taxon-name-part-type="genus" reg="Clavicornaltica">Clavicornaltica</tp:taxon-name-part> <tp:taxon-name-part taxon-name-part-type="species" reg="mussardi">mussardi</tp:taxon-name-part></tp:taxon-name></italic> Scherer, 1974 (Sri Lanka) is larger and more elongate; its head is not shagreened (<xref ref-type="bibr" rid="B4721950">Scherer 1974</xref>); <italic><tp:taxon-name><tp:taxon-name-part taxon-name-part-type="genus" reg="Clavicornaltica">Clavicornaltica</tp:taxon-name-part> <tp:taxon-name-part taxon-name-part-type="species" reg="mizusawai">mizusawai</tp:taxon-name-part></tp:taxon-name></italic> Suenaga &amp; Yoshida, 2016 (Taiwan) has a spherical spermathecal receptacle, the carina on the 1st abdominal sternite is widened anteriorly and is flanked by rows of strong punctures, the metafemur is more elongated and the vaginal palpi are diverging, not parallel (<xref ref-type="bibr" rid="B4721980">Suenaga and Yoshida 2016</xref>); <italic><tp:taxon-name><tp:taxon-name-part taxon-name-part-type="genus" reg="Clavicornaltica">Clavicornaltica</tp:taxon-name-part> <tp:taxon-name-part taxon-name-part-type="species" reg="sakishimana">sakishimana</tp:taxon-name-part></tp:taxon-name></italic> Suenaga &amp; Yoshida, 2016 (Japan) has a much more elongate habitus (<xref ref-type="bibr" rid="B4721980">Suenaga and Yoshida 2016</xref>); finally, <italic><tp:taxon-name><tp:taxon-name-part taxon-name-part-type="genus" reg="Clavicornaltica">Clavicornaltica</tp:taxon-name-part> <tp:taxon-name-part taxon-name-part-type="species" reg="takimotoi">takimotoi</tp:taxon-name-part></tp:taxon-name></italic> Lesage, 1997 (Taiwan) has impunctate elytra and a black body (<xref ref-type="bibr" rid="B4721980">Suenaga and Yoshida 2016</xref>).</p></tp:treatment-sec><tp:treatment-sec sec-type="Etymology"><title>Etymology</title><p>The species is named after the Belalong river; the new species was recorded in the close vicinity of the river’s left bank. Following Article 51C of the Code (<xref ref-type="bibr" rid="B4721847">ICZN 1999</xref>), the species can be referred to as <italic><tp:taxon-name><tp:taxon-name-part taxon-name-part-type="genus" reg="Clavicornaltica">Clavicornaltica</tp:taxon-name-part> <tp:taxon-name-part taxon-name-part-type="species" reg="belalongensis">belalongensis</tp:taxon-name-part></tp:taxon-name></italic> Schilthuizen et al., 2019, provided the full citation of this publication appears in the bibliography or elsewhere in the referring work.</p></tp:treatment-sec><tp:treatment-sec sec-type="Distribution"><title>Distribution</title><p>Known only from a location near the confluence of the Belalong and Temburong rivers, at 120 m elevation (Kuala Belalong Field Studies Centre; Fig. <xref ref-type="fig" rid="F4728434">1</xref>). Five of the six specimens were collected from between buttress roots, whereas only one was from the open forest floor.</p></tp:treatment-sec><tp:treatment-sec sec-type="Taxon discussion"><title>Taxon discussion</title><p>All six specimens we obtained were females. The spermatheca in <italic><tp:taxon-name><tp:taxon-name-part taxon-name-part-type="genus" reg="Clavicornaltica">Clavicornaltica</tp:taxon-name-part></tp:taxon-name></italic> is generally diagnostic, perhaps even more so than the aedeagus. This, combined with the fact that we obtained a DNA barcode for the holotype, provides sufficient basis for the description of a new species. We expect that a future taxon expedition to the same location will eventually allow the description of the male as well.</p></tp:treatment-sec><tp:treatment-sec><!--Section generated to contain objects referenced in tp:taxon-treatment.--><fig-group id="F4728440" position="float" orientation="portrait"><caption><p><italic><tp:taxon-name><tp:taxon-name-part taxon-name-part-type="genus" reg="Clavicornaltica">Clavicornaltica</tp:taxon-name-part> <tp:taxon-name-part taxon-name-part-type="species" reg="belalongensis">belalongensis</tp:taxon-name-part></tp:taxon-name></italic> n. sp., external morphology, female (paratype, UBDM.3.01173).</p></caption><fig id="F4728445" position="float" orientation="portrait"><object-id xmlns:xlink="http://www.w3.org/1999/xlink" xlink:type="simple">10.3897/BDJ.7.e32555.figure2a</object-id><label>Figure 2a.</label><caption><p>dorsal view</p></caption><graphic xmlns:xlink="http://www.w3.org/1999/xlink" xlink:href="bdj-07-e32555-g002_a.jpg" xlink:type="simple" position="float" orientation="portrait" id="oo_236175.jpg"/></fig><fig id="F4728446" position="float" orientation="portrait"><object-id xmlns:xlink="http://www.w3.org/1999/xlink" xlink:type="simple">10.3897/BDJ.7.e32555.figure2b</object-id><label>Figure 2b.</label><caption><p>ventral view</p></caption><graphic xmlns:xlink="http://www.w3.org/1999/xlink" xlink:href="bdj-07-e32555-g002_b.jpg" xlink:type="simple" position="float" orientation="portrait" id="oo_236176.jpg"/></fig><fig id="F4728447" position="float" orientation="portrait"><object-id xmlns:xlink="http://www.w3.org/1999/xlink" xlink:type="simple">10.3897/BDJ.7.e32555.figure2c</object-id><label>Figure 2c.</label><caption><p>dorsolateral view</p></caption><graphic xmlns:xlink="http://www.w3.org/1999/xlink" xlink:href="bdj-07-e32555-g002_c.jpg" xlink:type="simple" position="float" orientation="portrait" id="oo_236177.jpg"/></fig><fig id="F4728448" position="float" orientation="portrait"><object-id xmlns:xlink="http://www.w3.org/1999/xlink" xlink:type="simple">10.3897/BDJ.7.e32555.figure2d</object-id><label>Figure 2d.</label><caption><p>lateral aspect</p></caption><graphic xmlns:xlink="http://www.w3.org/1999/xlink" xlink:href="bdj-07-e32555-g002_d.jpg" xlink:type="simple" position="float" orientation="portrait" id="oo_236179.jpg"/></fig></fig-group><fig id="F4728459" position="float" orientation="portrait"><object-id xmlns:xlink="http://www.w3.org/1999/xlink" xlink:type="simple">10.3897/BDJ.7.e32555.figure3</object-id><label>Figure 3.</label><caption><p><italic><tp:taxon-name><tp:taxon-name-part taxon-name-part-type="genus" reg="Clavicornaltica">Clavicornaltica</tp:taxon-name-part> <tp:taxon-name-part taxon-name-part-type="species" reg="belalongensis">belalongensis</tp:taxon-name-part></tp:taxon-name></italic> n. sp., head, female (holotype, UBDM.3.01171).</p></caption><graphic xmlns:xlink="http://www.w3.org/1999/xlink" xlink:href="bdj-07-e32555-g003.jpg" position="float" id="oo_236180.jpg" orientation="portrait" xlink:type="simple"/></fig><fig-group id="F4728469" position="float" orientation="portrait"><caption><p><italic><tp:taxon-name><tp:taxon-name-part taxon-name-part-type="genus" reg="Clavicornaltica">Clavicornaltica</tp:taxon-name-part> <tp:taxon-name-part taxon-name-part-type="species" reg="belalongensis">belalongensis</tp:taxon-name-part></tp:taxon-name></italic> n. sp., female genitalia (holotype, UBDM.3.01171).</p></caption><fig id="F4728474" position="float" orientation="portrait"><object-id xmlns:xlink="http://www.w3.org/1999/xlink" xlink:type="simple">10.3897/BDJ.7.e32555.figure4a</object-id><label>Figure 4a.</label><caption><p>spermatheca</p></caption><graphic xmlns:xlink="http://www.w3.org/1999/xlink" xlink:href="bdj-07-e32555-g004_a.jpg" xlink:type="simple" position="float" orientation="portrait" id="oo_236181.jpg"/></fig><fig id="F4728475" position="float" orientation="portrait"><object-id xmlns:xlink="http://www.w3.org/1999/xlink" xlink:type="simple">10.3897/BDJ.7.e32555.figure4b</object-id><label>Figure 4b.</label><caption><p>vaginal palpi</p></caption><graphic xmlns:xlink="http://www.w3.org/1999/xlink" xlink:href="bdj-07-e32555-g004_b.jpg" xlink:type="simple" position="float" orientation="portrait" id="oo_236182.jpg"/></fig></fig-group><fig id="F4728474" position="float" orientation="portrait"><object-id xmlns:xlink="http://www.w3.org/1999/xlink" xlink:type="simple">10.3897/BDJ.7.e32555.figure4a</object-id><label>Figure 4a.</label><caption><p>spermatheca</p></caption><graphic xmlns:xlink="http://www.w3.org/1999/xlink" xlink:href="bdj-07-e32555-g004_a.jpg" xlink:type="simple" position="float" orientation="portrait" id="oo_236181.jpg"/></fig><fig id="F4728475" position="float" orientation="portrait"><object-id xmlns:xlink="http://www.w3.org/1999/xlink" xlink:type="simple">10.3897/BDJ.7.e32555.figure4b</object-id><label>Figure 4b.</label><caption><p>vaginal palpi</p></caption><graphic xmlns:xlink="http://www.w3.org/1999/xlink" xlink:href="bdj-07-e32555-g004_b.jpg" xlink:type="simple" position="float" orientation="portrait" id="oo_236182.jpg"/></fig><fig id="F4728434" position="float" orientation="portrait"><object-id xmlns:xlink="http://www.w3.org/1999/xlink" xlink:type="simple">10.3897/BDJ.7.e32555.figure1</object-id><label>Figure 1.</label><caption><p>Habitat at the type locality of <italic><tp:taxon-name><tp:taxon-name-part taxon-name-part-type="genus" reg="Clavicornaltica">Clavicornaltica</tp:taxon-name-part> <tp:taxon-name-part taxon-name-part-type="species" reg="belalongensis">belalongensis</tp:taxon-name-part></tp:taxon-name></italic> n. sp. near Kuala Belalong Field Studies Centre. The species was collected from two microhabitats: leaf litter on the forest floor and between buttress roots.</p></caption><graphic xmlns:xlink="http://www.w3.org/1999/xlink" xlink:href="bdj-07-e32555-g001.jpg" position="float" id="oo_236171.JPG" orientation="portrait" xlink:type="simple"/></fig></tp:treatment-sec><ref-list><ref id="B4721886"><element-citation xmlns:xlink="http://www.w3.org/1999/xlink" publication-type="article" xlink:type="simple"><person-group person-group-type="author"><name name-style="western"><surname>Medvedev</surname><given-names>L. N.</given-names></name></person-group><year>1996</year><article-title>Review of the flea-beetle genus <italic><tp:taxon-name><tp:taxon-name-part taxon-name-part-type="genus" reg="Clavicornaltica">Clavicornaltica</tp:taxon-name-part></tp:taxon-name></italic> (<tp:taxon-name><tp:taxon-name-part taxon-name-part-type="order">Coleoptera</tp:taxon-name-part></tp:taxon-name>: <tp:taxon-name><tp:taxon-name-part taxon-name-part-type="family">Chrysomelidae</tp:taxon-name-part></tp:taxon-name>, <tp:taxon-name><tp:taxon-name-part taxon-name-part-type="subfamily">Alticinae</tp:taxon-name-part></tp:taxon-name>)</article-title><source>Entomofauna, Zeitschrift für Entomologie</source><volume>17</volume><fpage>137</fpage><lpage>148</lpage></element-citation></ref><ref id="B4728422"><element-citation xmlns:xlink="http://www.w3.org/1999/xlink" publication-type="article" xlink:type="simple"><person-group person-group-type="author"><name name-style="western"><surname>Basu</surname><given-names>C. R.</given-names></name><name name-style="western"><surname>Gupta</surname><given-names>T. S.</given-names></name></person-group><year>1981</year><article-title>Little known <tp:taxon-name><tp:taxon-name-part taxon-name-part-type="subfamily">Alticinae</tp:taxon-name-part></tp:taxon-name> (<tp:taxon-name><tp:taxon-name-part taxon-name-part-type="order">Coleoptera</tp:taxon-name-part></tp:taxon-name>: <tp:taxon-name><tp:taxon-name-part taxon-name-part-type="family">Chrysomelidae</tp:taxon-name-part></tp:taxon-name>) with descriptions of five new species from India</article-title><source>Oriental Insects</source><volume>15</volume><issue>3</issue><fpage>263</fpage><lpage>276</lpage><pub-id pub-id-type="doi">10.1080/00305316.1981.10434395</pub-id></element-citation></ref><ref id="B4721809"><element-citation xmlns:xlink="http://www.w3.org/1999/xlink" publication-type="article" xlink:type="simple"><person-group person-group-type="author"><name name-style="western"><surname>Döberl</surname><given-names>M.</given-names></name></person-group><year>2003</year><article-title><tp:taxon-name><tp:taxon-name-part taxon-name-part-type="subfamily">Alticinae</tp:taxon-name-part></tp:taxon-name> from India and Pakistan stored in the collection of the Texas A. &amp; M. University, U.S.A. (<tp:taxon-name><tp:taxon-name-part taxon-name-part-type="order">Coleoptera</tp:taxon-name-part></tp:taxon-name>, <tp:taxon-name><tp:taxon-name-part taxon-name-part-type="family">Chrysomelidae</tp:taxon-name-part></tp:taxon-name>)</article-title><source>Bonner Zoologische Beiträge</source><volume>51</volume><issue>4</issue><fpage>297</fpage><lpage>304</lpage></element-citation></ref><ref id="B4721819"><element-citation xmlns:xlink="http://www.w3.org/1999/xlink" publication-type="article" xlink:type="simple"><person-group person-group-type="author"><name name-style="western"><surname>Döberl</surname><given-names>M.</given-names></name></person-group><year>2009</year><article-title>Contribution to the knowledge of <tp:taxon-name><tp:taxon-name-part taxon-name-part-type="subfamily">Alticinae</tp:taxon-name-part></tp:taxon-name> from Nepal (<tp:taxon-name><tp:taxon-name-part taxon-name-part-type="class">Insecta</tp:taxon-name-part></tp:taxon-name>: <tp:taxon-name><tp:taxon-name-part taxon-name-part-type="order">Coleoptera</tp:taxon-name-part></tp:taxon-name>: <tp:taxon-name><tp:taxon-name-part taxon-name-part-type="family">Chrysomelidae</tp:taxon-name-part></tp:taxon-name>)</article-title><source>Vernate</source><volume>28</volume><fpage>413</fpage><lpage>420</lpage></element-citation></ref><ref id="B4721856"><element-citation xmlns:xlink="http://www.w3.org/1999/xlink" publication-type="article" xlink:type="simple"><person-group person-group-type="author"><name name-style="western"><surname>Konstantinov</surname><given-names>A.</given-names></name><name name-style="western"><surname>Duckett</surname><given-names>C.</given-names></name></person-group><year>2005</year><article-title>New species of <italic><tp:taxon-name><tp:taxon-name-part taxon-name-part-type="genus" reg="Clavicornaltica">Clavicornaltica</tp:taxon-name-part></tp:taxon-name></italic> Scherer (<tp:taxon-name><tp:taxon-name-part taxon-name-part-type="order">Coleoptera</tp:taxon-name-part></tp:taxon-name>: <tp:taxon-name><tp:taxon-name-part taxon-name-part-type="family">Chrysomelidae</tp:taxon-name-part></tp:taxon-name>) from continental Asia</article-title><source>Zootaxa</source><volume>1037</volume><fpage>49</fpage><lpage>64</lpage><pub-id pub-id-type="doi">10.5281/ZENODO.169751</pub-id></element-citation></ref><ref id="B4721876"><element-citation xmlns:xlink="http://www.w3.org/1999/xlink" publication-type="article" xlink:type="simple"><person-group person-group-type="author"><name name-style="western"><surname>Medvedev</surname><given-names>L.</given-names></name></person-group><year>2008</year><article-title>New species of <tp:taxon-name><tp:taxon-name-part taxon-name-part-type="family">Chrysomelidae</tp:taxon-name-part></tp:taxon-name> (<tp:taxon-name><tp:taxon-name-part taxon-name-part-type="order">Coleoptera</tp:taxon-name-part></tp:taxon-name>) from Sulawesi</article-title><source>Entomologica Basiliensia et Collectionis Frey</source><volume>30</volume><fpage>243</fpage><lpage>261</lpage></element-citation></ref><ref id="B4721950"><element-citation xmlns:xlink="http://www.w3.org/1999/xlink" publication-type="article" xlink:type="simple"><person-group person-group-type="author"><name name-style="western"><surname>Scherer</surname><given-names>G</given-names></name></person-group><year>1974</year><article-title><tp:taxon-name><tp:taxon-name-part taxon-name-part-type="genus" reg="Clavicornaltica">Clavicornaltica</tp:taxon-name-part></tp:taxon-name> a new genus from Ceylon (<tp:taxon-name><tp:taxon-name-part taxon-name-part-type="order">Coleoptera</tp:taxon-name-part></tp:taxon-name>-<tp:taxon-name><tp:taxon-name-part taxon-name-part-type="family">Chrysomelidae</tp:taxon-name-part></tp:taxon-name>-<tp:taxon-name><tp:taxon-name-part taxon-name-part-type="subfamily">Alticinae</tp:taxon-name-part></tp:taxon-name>)</article-title><source>Revue Suisse de Zoologie.</source><volume>81</volume><fpage>57</fpage><lpage>68</lpage><pub-id pub-id-type="doi">10.5962/bhl.part.75989</pub-id></element-citation></ref><ref id="B4721980"><element-citation xmlns:xlink="http://www.w3.org/1999/xlink" publication-type="article" xlink:type="simple"><person-group person-group-type="author"><name name-style="western"><surname>Suenaga</surname><given-names>H.</given-names></name><name name-style="western"><surname>Yoshida</surname><given-names>T.</given-names></name></person-group><year>2016</year><article-title>Two new species of the genus <italic><tp:taxon-name><tp:taxon-name-part taxon-name-part-type="genus" reg="Clavicornaltica">Clavicornaltica</tp:taxon-name-part></tp:taxon-name></italic> (<tp:taxon-name><tp:taxon-name-part taxon-name-part-type="order">Coleoptera</tp:taxon-name-part></tp:taxon-name>, <tp:taxon-name><tp:taxon-name-part taxon-name-part-type="family">Chrysomelidae</tp:taxon-name-part></tp:taxon-name>, <tp:taxon-name><tp:taxon-name-part taxon-name-part-type="subfamily">Galerucinae</tp:taxon-name-part></tp:taxon-name>) from Taiwan and Ishigaki-jima Island, Japan</article-title><source>Elytra, New Series</source><volume>6</volume><fpage>1</fpage><lpage>9</lpage></element-citation></ref><ref id="B4721847"><element-citation xmlns:xlink="http://www.w3.org/1999/xlink" publication-type="book" xlink:type="simple"><person-group person-group-type="author"><name name-style="western"><surname>ICZN</surname></name></person-group><year>1999</year><source>International Code of Zoological Nomenclature</source><publisher-name>International Trust for Zoological Nomenclature</publisher-name><publisher-loc>London</publisher-loc></element-citation></ref></ref-list></tp:taxon-treatment>
